# Supplementary material for: Laminar N-Doped Carbon Materials from a Biopolymer for Use as a Catalytic Support for Hydrodechlorination Catalysts
Source: Materials (Basel). 2021 Jun 5;14(11):3107. doi: 10.3390/ma14113107 (PMC8215644; doi:10.3390/ma14113107)
Supplement: Supplementary file 1 [file materials-14-03107-s001.zip]

Archive with 1 entries (1 files):
- materials-1240742-supplementary.pdf
